# Supplementary material for: Analysis of oat seed transcriptome with regards to proteins involved in celiac disease
Source: Sci Rep. 2022 May 23;12:8660. doi: 10.1038/s41598-022-12711-6 (PMC9127096; doi:10.1038/s41598-022-12711-6)
Supplement: Supplementary file 6 — Supplementary Information 6. [file 41598_2022_12711_MOESM6_ESM.xlsx]

## Sheet: List1
Supplementary Table S1 - List of 213 contigs of study target loci with mapping, blast and presence in six oat varieties information
chr	start position	Functional analysis done in Omicsbox					Blast check afterwards	Sample sequence presence						Orientation	Notes
		Description	Length	e-Value	sim mean	depth	Gene	Atego	Dalimil	Ebene	Jim	Poncho	Sirene
chr1A	329122314	glutelin type-B 5	769	4.01136e-65	87.13	1	Bp5A protein					1
chr1A	345839000	11S globulin	366	3.81447e-24	82.3	1	globulins	1	1	1	1	1	1	reverse	fragment
chr1A	345845279	19 kDa globulin-like	941	1.46625e-29	69.63	19	globulins	1	1	1	1	1	1	reverse	fragment
chr1A	370872866	12s globulin	1168	2.49469e-37	67.8	1	predicted protein					1
chr1A	373397850	11S globulin	1748	4.3574e-126	70.35	298	globulins	1	1	1	1	1	1	forward	Globulin 12 - B
chr1A	373447697	glutelin	949	7.271e-88	72.96	23	globulins	1	1	1	1	1	1	forward	Globulin 11, 12 - B
chr1A	377572653	11S globulin	1776	2.33549e-123	73.67	403	globulins	1	1	1	1	1	1	forward	Globulin group 10, 11, 12, 13, 14 - B
chr1A	391973161	12S seed storage globulin 1	796	8.86597e-95	88.62	142	globulins	1	1	1	1	1	1	reverse	Globulin group 17, 18, 19, 20, 21, 22, 23, 24 - D
chr1A	392059423	12S seed storage globulin 1	1818	0	79.55	174	globulins	1	1	1	1	1	1	reverse	Globulin group 17, 18, 19, 20, 21, 22, 23, 24 - D
chr1A	457675077	Avenin protein	935	2.07815e-34	92.51	1	chloroplast			1
chr1A	489689388	glutenin high molecular weight subunit	1188	3.96266e-29	66.66	1	globulins	1	1	1	1	1	1	reverse	fragment
chr1A	489692737	19 kDa globulin-like	487	2.94487e-10	69.12	38	globulins	1	1	1	1	1	1	reverse	fragment
chr1A	522777998	glutelin precursor	1768	4.15864e-117	54.13	170	globulins	1	1	1	1	1	1	forward	Globulin 13 - B
chr1A	522788315	glutelin	1724	0	79.41	26	globulins	1			1	1	1	forward	Globulin group 10, 11, 12 - B
chr1A	522802332	glutelin type-B 5	1230	2.47137e-116	61.91	12	globulins	1	1	1		1		forward	Globulin 14 - B (fragment)
chr1A	522815609	11S globulin	1699	5.57574e-106	55.17	34	globulins	1	1			1	1	forward	Globulin 14 - B
chr1A	522824316	glutelin type-B 5	1773	0	84.76	265	globulins	1	1	1	1	1	1	forward	Globulin 14 - B
chr1A	522833088	12S seed storage globulin 1	894	3.19441e-134	74.33	120	globulins	1	1	1	1	1	1	forward	Globulin 14 - B
chr1A	526391345	glutelin type-B 5	563	4.06162e-56	80.42	2	globulins			1	1	1	1	reverse	fragment
chr1A	526401439	12s globulin	224	4.99001e-23	93.93	25	globulins		1	1	1	1	1	forward	fragment
chr1A	526423614	glutelin type-B 5	768	4.9771e-65	79.63	5	globulins	1	1		1	1	1	reverse	Globulin group 10, 11, 12, 13, 14 - B
chr1C	22436141	glutelin	1764	4.75035e-172	63.49	416	globulins	1	1	1	1	1	1	forward	Globulin 16 - C
chr1C	23798301	glutelin precursor	657	1.08944e-06	60.02	1	glubulins			1					fragment
chr1C	381073349	12S seed storage globulin 1	750	5.22494e-17	54.72	1	phototropin like protein			1					fragment
chr1D	102003046	11S globulin	736	9.89586e-21	76.86	1	predicted protein			1		1	1
chr1D	323681368	11S globulin	769	8.76082e-70	84.18	1	rDNA	1	1	1	1	1	1	forward
chr1D	336686897	19 kDa globulin-like	1003	1.68808e-37	58.81	7	globulins			1	1	1		forward	fragment
chr1D	355573492	12s globulin	394	8.22651e-20	77.06	1	predicted protein	1	1	1	1	1	1	forward
chr1D	357627452	12S seed storage globulin 1	2086	0	82.45	370	globulins	1	1	1	1	1	1	forward	Globulin 11 - B
chr1D	361285934	glutelin type-B 5	1440	0	81.75	122	globulins	1	1	1	1	1	1	forward	Globulin group 10, 11, 12, 13, 14 - B
chr1D	365065827	12s globulin	940	3.45909e-25	81.91	1	hadroxymethyl-transferase	1	1	1	1	1	1	forward
chr1D	372066412	avenin protein	1507	5.22179e-23	55.07	1	amyrin synthase			1
chr1D	372082780	avenin	920	6.13639e-25	97.77	532	avenins	1	1	1	1	1	1	reverse	Avenin-C1
chr1D	372085941	avenin protein	1036	1.04419e-56	80.89	373	avenins	1	1	1	1	1	1	reverse	Avenin-B
chr1D	372089422	Avenin protein	1098	3.52746e-28	98.03	223	avenins	1	1	1	1	1	1	reverse	Avenin-C2
chr1D	372092060	avenin	944	1.96596e-56	92.92	142	avenins	1	1	1	1	1	1	reverse	Avenin-A
chr1D	377528111	chymotrypsin inhibitor-2	772	1.26488e-34	84.35	3	trypsin inhibitor		1					forward	fragment
chr1D	378426514	12S seed storage globulin 1	1795	0	81.12	1	predicted protein		1	1		1
chr1D	378637746	12S seed storage globulin 1	1812	8.50385e-124	57.25	118	globulins	1	1	1	1	1	1	reverse	Globulin 18 - D
chr1D	378650980	12S seed storage globulin 1	1792	0	69.58	67	globulins	1	1		1	1		reverse	Globulin 18 - D
chr1D	378684635	12S seed storage globulin 1	1728	0	72.2	76	globulins	1	1	1	1	1	1	reverse	Globulin 18 - D
chr1D	382282210	glutelin	2060	0	78.11	128	globulins	1	1	1	1	1	1	reverse	Globulin 15 - C
chr1D	382314566	12S seed storage globulin 1	1918	0	80.13	8	globulins	1	1	1	1	1	1	reverse	Globulin 15 - C
chr1D	385771637	12S seed storage globulin 1	1783	0	74.89	27	globulins	1	1	1	1	1	1	reverse	Globulin 15 - C
chr1D	388734854	12s globulin	565	2.34009e-31	86.47	1	predicted protein	1			1
chr1D	390083639	12S seed storage globulin 1	1732	1.59989e-79	47.05	358	globulins	1	1	1	1	1	1	forward	Globulin 2 - A
chr1D	390205451	12s globulin	1732	2.61423e-97	73.83	285	globulins	1	1	1	1	1	1	forward	Globulin 4 - A
chr1D	390228995	glutelin precursor	1816	3.62171e-150	63.22	1	predicted protein					1
chr1D	390285216	12S seed storage globulin 1	1824	4.0214e-89	51.83	307	globulins	1	1	1	1	1	1	reverse	Globulin 3 - A
chr1D	390304396	11S globulin	420	2.87532e-44	92.33	28	globulins	1		1	1		1	reverse	Globulin group 1, 2, 3 - A
chr1D	409721798	glutelin precursor	1926	4.98069e-94	60.22	2	predicted protein					1
chr1D	409729269	glutelin type-B 5	661	1.05069e-125	81.64	239	globulins	1	1	1	1	1	1	forward	Globulin 17 - D
chr1D	458547990	11S globulin	1601	2.60736e-143	93.31	1	receptor kinase					1		reverse
chr1D	466516089	avena alpha amylase trypsin inhibitor	677	1.06393e-28	71.48	138	trypsin inhibitor	1	1	1	1	1	1	forward	AATI 3.3 and AAT 1.3
chr1D	466529685	avena alpha amylase trypsin inhibitor-2	653	2.18136e-75	82.68	72	trypsin inhibitor	1	1	1	1	1	1	forward	AATI 2.2
chr2A	318585768	12S seed storage globulin 1	1701	0	74.15	2	predicted protein	1
chr2A	318604973	12S seed storage globulin 1	1766	0	74.91	144	globulins	1	1	1	1	1	1	reverse	Globulin 7 - A
chr2A	347529081	11S globulin	362	2.56692e-19	80.41	1	predicted protein			1
chr2A	355580515	12S seed storage globulin 1	662	8.01066e-50	81.14	1	transporter	1	1	1	1	1	1
chr2C	12105926	high-molecular-weight glutenin subunit	927	5.7807e-07	63.94	2	cellulose synthase			1	1		1
chr2C	455717839	12S seed storage globulin 1	1719	3.37929e-31	45.02	100	globulins	1	1	1	1	1	1	reverse	Globulin 7 - A
chr2D	59487361	avenin	772	4.62612e-17	97.1	1	isomerase	1	1	1	1	1	1
chr2D	79639732	12s globulin	723	4.77092e-86	87.2	74	globulins		1	1	1			reverse	Globulin group 17, 18, 19, 20, 21, 22, 23, 24 - D
chr2D	151253550	alpha-amylase inhibitor	592	1.13612e-35	80.36	1	trypsin inhibitor			1	1				fragment
chr2D	235342321	avena alpha amylase trypsin inhibitor-2	1423	1.16459e-83	92.18	1	isocitrate lyase		1				1
chr2D	267017325	12S seed storage globulin 1	531	1.25784e-26	78.16	1	calmodulin tr fa	1	1	1	1	1	1
chr2D	527769102	12S seed storage globulin 1	1737	6.59795e-119	72.89	5	globulins		1	1		1	1	forward	Globulin 7 - A
chr3A	22653850	glutelin	1820	0	85.39	240	globulins	1	1	1	1	1	1	reverse	Globulin 16 - C
chr3A	22659036	glutelin type-B 5	1641	8.91291e-127	83	1	predicted protein			1
chr3C	582739882	12s globulin	381	3.92327e-14	89.99	1	receptor kinase	1	1	1	1	1	1
chr3C	621443029	11S globulin	965	3.73249e-10	83.64	1	amyrin synthase	1	1	1	1	1	1
chr3D	20931143	11S globulin	572	2.26274e-38	84.9	1	rDNA	1	1	1	1	1	1
chr3D	450843917	avenin protein	596	2.85551e-06	74.66	1	avenins					1		reverse	Avenin-D
chr3D	455948149	12S seed storage globulin 1	1711	1.02345e-164	69.86	78	globulins	1	1	1	1	1	1	reverse	Globulin group 1, 2, 3, 4, 5 - A
chr3D	456055967	12S seed storage globulin 1	1835	2.21656e-104	62.2	217	globulins	1	1	1	1	1	1	reverse	Globulin 5 - A
chr3D	471262051	12S seed storage globulin 1	1768	0	78.64	98	globulins	1	1	1	1	1	1	reverse	Globulin group 19, 20, 21, 22, 23, 24 - D
chr3D	471337881	12S seed storage globulin 1	1770	0	81.15	58	globulins	1	1	1	1	1	1	reverse	Globulin group 21, 22, 23, 24 - D
chr3D	471346323	12S seed storage globulin 1	1746	0	80.28	1	receptor kinase			1		1
chr3D	471348727	12s globulin	704	1.48198e-25	58.17	46	globulins	1	1	1	1	1	1	reverse	Globulin group 21, 22, 23, 24 - D
chr3D	471356311	12S seed storage globulin 1	1925	3.71649e-127	64.4	165	globulins	1	1	1	1	1	1	reverse	Globulin group 19, 20 - D
chr3D	471358465	12S seed storage globulin 1	3140	1.67922e-92	49.85	4	tRNA synthase		1
chr3D	471364869	12s globulin	1913	0	81.72	415	globulins	1	1	1	1	1	1	reverse	Globulin group 21, 22, 23, 24 - D
chr3D	471373418	glutelin type-B 5	1762	0	79.95	62	globulins	1	1	1	1	1	1	reverse	Globulin group 21, 22, 23, 24 - D
chr3D	471381756	12S seed storage globulin 1	1955	0	81.36	145	globulins	1	1	1	1	1	1	reverse	Globulin group 19, 20 - D
chr3D	471390326	12s globulin	807	4.26283e-59	83.62	36	globulins	1	1	1	1	1	1	reverse	Globulin group 21, 22, 23, 24 - D
chr3D	471398742	12S seed storage globulin 1	974	5.05317e-178	85.56	30	globulins	1	1	1	1	1	1	reverse	Globulin group 21, 22, 23, 24 - D
chr3D	471407083	11S globulin	1877	0	65.99	70	globulins	1	1	1	1	1	1	reverse	Globulin group 21, 22, 23, 24 - D
chr3D	471415483	glutelin type-A 1-like	1857	1.55678e-115	69.27	102	globulins	1	1	1	1	1	1	reverse	Globulin group 19, 20 - D
chr3D	471424072	12S seed storage globulin 1	640	1.64805e-79	87.46	10	globulins	1	1	1	1	1		reverse	Globulin group 19, 20 - D
chr3D	471439255	12S seed storage globulin 1	282	1.03317e-35	77.09	6	globulins	1	1	1	1	1		reverse	Globulin group 19, 20 - D
chr3D	471447486	12S seed storage globulin 1	1856	2.60726e-179	73.64	95	globulins	1	1	1	1	1	1	reverse	Globulin group 19, 20 - D
chr3D	471456030	12S seed storage globulin 1	716	1.761e-61	69.07	7	globulins	1		1	1	1	1	reverse	Globulin group 19, 20 - D
chr3D	472771859	12S seed storage globulin 1	1592	0	80.35	121	globulins	1		1	1	1	1	forward	Globulin group 19, 20, 21, 22, 23, 24 - D
chr3D	476356165	12S seed storage globulin 1	1758	0	80.34	25	globulins					1		reverse	Globulin group 17, 18, 19, 20, 21, 22, 23, 24 - D
chr3D	476392526	glutelin type-B 5	1876	0	79.88	264	globulins		1	1	1		1	reverse	Globulin 15 - C
chr3D	476408321	11S globulin	392	5.66256e-51	89.94	11	globulins				1		1	reverse	Globulin 15 - C
chr3D	476423981	12S seed storage globulin 1	352	2.77392e-49	86.26	13	globulins	1	1		1			reverse	Globulin 15 - C
chr3D	476439621	glutelin	1719	3.75656e-135	65.05	9	globulins		1				1	reverse	Globulin 15 - C
chr3D	476444421	12S seed storage globulin 1	1730	6.87202e-174	85.4	1	globulins		1					reverse	fragment
chr3D	476452449	11S globulin	1795	1.89225e-158	72.8	55	globulins		1		1			reverse	Globulin 15 - C
chr3D	477083177	11S globulin	1748	0	81.53	72	globulins		1		1		1	reverse	Globulin 9 - D
chr3D	479670106	avenin protein	1008	5.50043e-24	56.96	37	avenins		1	1		1		reverse	small fragment
chr3D	479705442	gamma prolamin	1031	3.04207e-16	55.3	68	avenins	1	1	1	1	1	1	reverse	Avenin-D
chr3D	479725609	avenin	819	1.01671e-19	64.29	1	amyrin synthase					1
chr3D	479757451	avena alpha amylase trypsin inhibitor	1559	2.39371e-84	81.87	1	trypsin inhibitor					1			fragment
chr3D	479774263	Avenin protein	970	2.27659e-27	98.09	1	avenin - promoter					1			promoter
chr3D	479779022	avenin	1034	1.93508e-11	99.62	136	avenins	1	1	1	1	1	1	forward	Avenin-C1
chr3D	479782203	Avenin protein	1131	2.52268e-21	98.73	191	avenins	1	1					forward	Avenin-B
chr3D	479786509	gliadin-like avenin	863	1.71061e-37	88.9	69	avenins	1	1	1	1	1	1	forward	Avenin-C2
chr3D	479789802	Avenin protein	1027	3.79516e-21	98.73	218	avenins	1	1	1	1	1	1	forward	Avenin-C2
chr3D	479791819	avenin	931	2.60237e-58	96.86	157	avenins	1	1	1	1	1	1	forward	Avenin-A
chr4A	121020740	12S seed storage globulin 1	1348	6.6347e-97	87.98	1	globulins			1		1			fragment
chr4A	199198675	11S globulin	334	0.000434163	87.5	1	lipid transfer protein			1	1	1
chr4A	256517326	alpha-amylase/trypsin inhibitor	521	1.51081e-62	90.05	2	trypsin inhibitor	1	1	1	1	1	1	reverse	fragment
chr4A	281117931	trypsin inhibitor	798	2.74202e-49	75.25	19	trypsin inhibitor	1	1	1	1	1	1	forward	AATI ?
chr4A	299791997	11S globulin	1177	1.24717e-97	91.92	1	miRNA				1
chr4A	316744313	glutelin type-B 5	332	3.9442e-15	81.23	1	calreticulin	1
chr4A	323535547	12s globulin	127	6.92095e-06	93.33	98	globulins	1	1	1	1	1	1	forward	Globulin 10 - B
chr4A	323557681	glutelin type-B 5	557	2.02915e-29	71.81	26	globulins	1	1	1	1	1	1	forward	Globulin 10 - B
chr4A	338400411	11S globulin	1523	1.21125e-119	95.95	1	heat stress tr fa					1
chr4A	348745914	avena alpha amylase trypsin inhibitor	717	1.02596e-21	58.05	19	trypsin inhibitor	1	1	1	1	1	1	forward	AATI 3.3
chr4A	348747592	avena alpha amylase trypsin inhibitor	700	1.56061e-31	55.79	13	trypsin inhibitor	1	1	1	1	1	1	forward	AATI 3.1
chr4A	348749421	avena alpha amylase trypsin inhibitor	660	1.65008e-87	83.45	9	trypsin inhibitor	1	1	1	1	1		forward	AATI 1.1
chr4A	348754102	avena alpha amylase trypsin inhibitor-2	721	6.20789e-83	88.49	78	trypsin inhibitor	1	1	1	1	1	1	forward	AATI 2.2
chr4A	370598026	12S seed storage globulin 1	645	6.41447e-42	86.22	1	calcium uniporter protein					1
chr4C	2303111	12S seed storage globulin 1	625	4.84555e-38	82.94	1	predicted protein			1
chr4C	57331556	Avenin protein	806	1.00574e-08	94.27	1	receptor kinase					1
chr4C	71757840	11S globulin	1078	1.47686e-68	75.95	1	predicted protein		1				1
chr4C	76953674	avena alpha amylase trypsin inhibitor-2	661	1.04892e-104	83.12	28	trypsin inhibitor	1	1	1	1	1	1	forward	AATI 2.1
chr4C	76967920	avena alpha amylase trypsin inhibitor	824	8.2505e-59	86.15	3	trypsin inhibitor	1			1	1	1	forward	AATI 1.2
chr4C	76969850	avena alpha amylase trypsin inhibitor	683	7.10381e-28	72.11	4	trypsin inhibitor			1	1		1	forward	AATI 3.1
chr4C	76976251	avena alpha amylase trypsin inhibitor	678	3.46337e-20	53.89	67	trypsin inhibitor	1	1	1	1	1	1	forward	AATI 3.2
chr4C	76987152	avena alpha amylase trypsin inhibitor	656	2.18052e-46	73.85	4	trypsin inhibitor				1			forward	fragment
chr4D	29266670	avena alpha amylase trypsin inhibitor	1273	2.14727e-84	84.34	1	18S rDNA	1	1	1	1	1	1
chr4D	128967819	11S globulin	997	2.70035e-05	77.74	1	phosphatase		1			1
chr4D	222129679	putative storage protein	1050	0.000645936	71.59	1	puroindoline	1	1	1	1	1	1
chr4D	285709921	alpha-amylase/trypsin inhibitor-like	490	1.15903e-26	94.28	2	trypsin inhibitor	1					1	reverse	fragment
chr4D	305957626	trypsin inhibitor	552	1.39916e-50	75.05	21	trypsin inhibitor	1	1	1	1	1		forward	AATI ?
chr4D	347409741	12S seed storage globulin 1	1652	0	79.76	344	globulins	1	1	1	1	1	1	forward	Globulin 10 - B
chr5A	14667702	12S seed storage globulin 1	724	7.66887e-40	85.26	1	predicted protein	1	1	1	1	1	1
chr5C	580713850	glutelin type-B 5	823	3.37206e-63	87.02	1	ethylene resp. prot.		1		1
chr5C	604992209	glutelin type-B 5	302	3.59144e-11	87.92	1	waxy protein	1	1	1	1	1	1
chr5D	393480179	11S globulin	366	1.29853e-24	80.59	1	heat shock protein				1
chr5D	408000122	12s globulin	609	8.07097e-40	79.36	1	nt exchange protein					1
chr5D	408443986	Avenin protein	1351	1.17348e-34	93.3	1	F box LRR protein					1
chr5D	483866350	glutelin type-B 5	1330	4.06152e-122	80.9	1	ubiquitin	1	1	1	1	1	1
chr6A	185435200	11S globulin	460	1.34847e-05	73.22	1	retrotranspo		1		1		1
chr6A	256163912	glutelin precursor	501	8.77422e-30	81.88	1	retrotranspo	1	1	1	1	1	1
chr6A	314373547	gliadin-like avenin	1940	1.88777e-43	70.48	2	agglutinin	1	1	1	1	1	1
chr6A	314709415	avenin	2010	3.19501e-25	74.86	2	agglutinin isoleucin					1
chr6A	314737354	avenin	659	4.58099e-10	90.91	1	agglutinin isoleucin					1
chr6A	394951960	11S globulin	1725	2.53738e-68	95.11	1	transposon					1
chr6C	16614873	12S seed storage globulin 1	1074	5.60668e-148	88.51	3	globulins					1		forward	fragment
chr6C	85309901	avenin	1755	6.58056e-53	91.58	1	lectin	1	1	1	1	1	1
chr6C	218012984	11S globulin	1216	1.73101e-48	86.98	1	Ser/Thr phosph. Kinase	1	1	1	1	1	1
chr6C	278329778	avena alpha amylase trypsin inhibitor	1387	4.60486e-85	93.89	1	trypsin inhibitor	1	1	1	1	1	1		fragment
chr6D	176722551	12s globulin	486	2.20661e-13	80.71	1	predicted protein			1
chr6D	277359971	glutelin type-B 5	1659	1.27158e-101	81.43	1	lectin	1	1	1	1	1	1
chr6D	277366628	Avenin protein	2123	8.05036e-44	97.44	7	lectin	1	1	1	1	1	1
chr6D	283663038	11S globulin	1804	2.15201e-99	50.37	12	globulins	1	1	1	1	1	1	forward	Globulin 15 - C
chr7A	1609589	glutelin	1711	0	80.33	28	globulins	1		1	1	1	1	reverse	Globulin 18 - D
chr7A	1645693	glutelin type-B 5	1764	5.02489e-146	68.4	175	globulins	1	1	1	1	1	1	reverse	Globulin 18 - D
chr7A	1703151	glutelin	2212	0	75.3	1	retrotranspo					1
chr7A	1878391	12s globulin	1119	6.77547e-92	88.47	13	amyrin synthase	1	1	1	1
chr7A	11530658	12S seed storage globulin 1	1738	1.19556e-138	72.71	10	globulins	1		1			1	forward	Globulin 15 - C
chr7A	16061896	glutelin type-B 5-like	1734	2.08298e-91	73.9	410	globulins	1	1	1	1	1	1	reverse	Globulin 1 - A
chr7A	16066731	12S seed storage globulin 1	1928	6.95567e-99	81.64	1	predicted protein					1
chr7A	16081296	12S seed storage globulin 1	1757	1.45506e-127	62.78	1	ALP1 like protein			1
chr7A	16122044	11S globulin	1833	5.91234e-79	54.49	389	globulins	1	1	1	1	1	1	reverse	Globulin 4 - A
chr7A	16200644	glutelin type-B 5	1721	0	77.08	414	globulins	1	1	1	1	1	1	forward	Globulin group 1, 2, 3 - A
chr7A	37286395	glutelin	1366	1.35169e-79	55.21	385	globulins	1	1	1	1	1	1	reverse	Globulin 18 - D
chr7A	37289296	12S seed storage globulin 1	674	1.29088e-34	81.24	1	tyrosin glycopeptide			1
chr7A	37314853	12s globulin	703	4.93467e-94	91.14	1	retrotranspo					1
chr7A	37334397	glutelin precursor	2017	0	69.87	1	amyrin synthase					1	1
chr7A	37339109	glutelin type-B 5	1087	9.36977e-138	79.42	1	globulins					1			fragment
chr7A	37354390	12S seed storage globulin 1	1660	4.78166e-145	55.1	1	receptor kinase					1
chr7A	49489115	11S globulin	404	1.8067e-13	63.05	1	RNA binding			1		1	1
chr7A	427245153	12S seed storage globulin 1	1771	0	77.01	58	globulins	1	1	1	1	1	1	reverse	Globulin 8 - A
chr7C	3208387	avena alpha amylase trypsin inhibitor-2	1249	2.60445e-82	96.19	1	trypsin inhibitor	1	1	1	1	1	1	reverse	fragment
chr7C	44270999	Avenin protein	689	2.55029e-07	92.71	1	predicted protein					1
chr7C	58693588	trypsin inhibitor	473	3.26794e-18	54.12	3	trypsin inhibitor	1	1	1	1	1	1	forward	fragment
chr7C	58700139	trypsin inhibitor	672	1.62064e-15	68.1	10	trypsin inhibitor	1	1	1	1	1	1	forward	fragment
chr7C	59296113	avena alpha amylase trypsin inhibitor	730	1.61356e-39	85.36	1	trypsin inhibitor	1	1	1	1	1	1	forward	fragment
chr7C	78808675	12s globulin	345	2.06963e-15	80.37	1	ribonucleoprotein	1	1	1	1	1	1
chr7C	89531985	alpha-amylase/trypsin inhibitor	865	9.32544e-114	89.45	4	trypsin inhibitor	1		1	1	1		reverse	AATI ?
chr7C	140672621	avenin	770	1.29027e-33	99.59	1	oxidoreductase			1
chr7C	546053884	11S globulin	426	9.8922e-31	80.06	1	puroindoline	1	1	1	1	1	1
chr7D	14246503	avena alpha amylase trypsin inhibitor	1137	2.15911e-43	73.03	1	B12Dg1 protein	1	1	1	1	1	1
chr7D	74441048	12S seed storage globulin 1	584	3.51989e-29	79.26	1	cytochrome oxidase				1	1
chr7D	75708772	Avenin protein	841	1.29833e-27	97.68	1	peroxisome	1	1	1	1	1	1
chr7D	326829869	12S seed storage globulin 1	1706	1.63467e-133	71.19	113	globulins	1	1	1	1	1	1	forward	Globulin 8 - A
chr7D	424213763	12s globulin	526	5.11362e-18	82.76	1	predicted protein	1	1	1	1	1	1
chr7D	439952167	glutelin type-B 5	829	1.74389e-39	84.33	1	predicted protein	1	1	1	1	1	1
chr7D	475711141	glutelin type-B 5	496	1.27348e-37	84.69	1	predicted protein				1
chr7D	477214056	12s globulin	310	3.6556e-11	85.87	1	predicted protein	1	1	1	1	1	1
ChrUn	1818787	glutelin	1788	0	77.27	70	globulins	1	1	1	1	1	1	reverse	fragment
ChrUn	1881792	glutelin type-B 5	1524	0	79.16	1	PR protein					1
ChrUn	1994446	12S seed storage globulin 1	1709	0	80.96	2	predicted protein					1
ChrUn	2000456	12S seed storage globulin 1	890	2.51602e-124	86.28	794	globulins	1	1	1	1	1	1	reverse	Globulin 15 - C
ChrUn	2025302	12S seed storage globulin 1	1786	0	80.71	78	globulins	1	1	1	1	1	1	reverse	Globulin 15 - C
ChrUn	2033253	12S seed storage globulin 1	549	1.37287e-42	80.19	1	globulins					1	1	reverse	fragment
ChrUn	2034729	glutelin precursor	1374	3.54503e-79	55.05	66	globulins	1	1	1	1	1	1	reverse	Globulin 15 - C
ChrUn	2043136	11S globulin	932	3.02209e-61	79.1	30	globulins	1	1	1		1	1	reverse	fragment
ChrUn	15633586	Avenin protein	1643	2.56937e-06	69.5	1	avenins					1			small fragment
ChrUn	15636733	gliadin-like avenin	694	4.92372e-15	57.59	27	avenins	1	1	1	1	1	1	forward	Avenin-D
ChrUn	15641416	avenin	1565	2.34649e-24	99.57	302	avenins	1	1	1	1	1	1	forward	Avenin-C1
ChrUn	15644442	avenin protein	991	3.3137e-72	86.91	142	avenins	1	1	1	1	1	1	forward	Avenin-B
ChrUn	15647763	Avenin protein	1070	3.87881e-28	97.95	206	avenins	1	1	1	1	1	1	forward	Avenin-C2
ChrUn	15651196	Avenin protein	1044	1.27106e-31	92.76	235	avenins	1	1	1	1	1	1	forward	Avenin-C2
ChrUn	15655427	gliadin-like avenin	804	1.65736e-70	95.29	1	avenins					1			small fragment
ChrUn	15673395	gliadin-like avenin	644	7.59934e-31	91.99	274	avenins	1	1	1	1	1	1	forward	Avenin-A
ChrUn	52047208	glutelin type-B 5	1188	2.83794e-91	88.38	1	18S rDNA	1	1	1	1	1	1
ChrUn	56166014	12S seed storage globulin 1	1320	7.87899e-104	85.76	1	predicted protein			1
								137	142	154	148	172	140
